# Supplementary material for: Molecular Evolution of Immune Genes in the Malaria Mosquito Anopheles gambiae
Source: PLoS One. 2009 Feb 23;4(2):e4549. doi: 10.1371/journal.pone.0004549 (PMC2642720; doi:10.1371/journal.pone.0004549)
Supplement: Figure S1 — Alignment of polymorphic positions in gambicin after exclusion of all gaps (indels). Dots indicate identity with corresponding base of the first sequence. Position number is indicated above each base and species affiliation on the left of each sequence. Silent changes in coding regions are highlighted in gray and amino acid replacement changes are highlighted in red. Note the two replacement mutations in nucleotide position 503 (see text for details). (0.11 MB XLS) [file pone.0004549.s002.xls]

## Sheet: GambicVar2
Figure S1. Alignment of polymorphic positions in gambicin after exclusion of all gaps (indels). Dots indicate identity with corresponding base of the first sequence. Position number is indicated above each base and species affiliation on the left of each sequence. Silent changes in coding regions are highlighted in gray and amino acid replacement changes are highlighted in red. Note the two repla…
								Position Number
														1	1	1	1	1	1	1	1	1	1	1	1	1	1	1	1	1	1	1	1	2	2	2	2	2	2	2	2	2	2	2	2	2	2	3	3
		1	1	1	1	2	2	3	3	3	6	6	8	3	3	3	4	4	5	5	5	5	5	5	5	5	6	6	6	6	9	9	9	0	0	1	1	2	3	3	3	4	5	6	8	9	9	0	0
Species	4	0	1	3	4	3	4	3	5	9	1	3	5	5	8	9	2	5	0	3	4	5	6	7	8	9	0	1	2	3	0	7	9	2	6	1	9	4	5	8	9	2	7	6	7	0	6	0	2
An. gambiae	C	C	T	A	A	C	C	T	C	A	G	G	C	T	A	G	G	C	A	C	G	T	A	G	A	T	A	G	G	A	C	G	A	C	G	T	T	C	A	C	A	C	G	T	G	T	C	G	C
An. gambiae	.	.	.	.	.	.	.	.	.	.	.	.	.	.	.	.	.	.	.	.	.	.	.	.	.	.	.	.	.	.	.	.	.	.	.	.	.	.	.	.	C	.	.	.	.	A	.	.	.
An. gambiae	.	.	.	.	.	T	.	.	.	.	.	.	.	.	.	.	.	.	.	.	.	.	.	.	.	.	.	.	.	.	.	.	.	.	.	.	.	.	.	.	C	.	.	.	.	A	.	.	.
An. gambiae	.	.	.	.	.	.	.	.	.	.	.	.	.	.	.	.	.	.	.	.	.	.	.	.	.	.	.	.	.	.	.	.	.	.	.	.	.	.	.	.	C	.	.	.	.	A	.	.	.
An. gambiae	.	.	.	.	.	.	.	.	.	.	.	.	.	.	G	.	.	.	.	.	.	.	.	.	.	.	.	.	.	.	.	A	.	.	.	.	.	.	.	.	C	.	.	.	T	A	.	.	.
An. gambiae	.	.	.	.	.	.	.	.	.	.	.	.	.	.	.	.	.	.	.	.	.	.	.	.	.	.	.	.	.	.	.	.	G	.	.	.	.	.	.	.	.	.	.	.	.	A	.	.	.
An. gambiae	.	.	.	.	.	.	.	.	.	.	.	.	.	.	.	.	.	.	.	.	.	.	.	.	.	.	.	.	.	.	.	.	.	.	.	.	.	.	.	.	C	.	.	.	.	A	.	.	.
An. gambiae	.	.	.	.	.	.	.	.	.	.	.	.	.	.	.	.	.	.	.	.	.	.	.	.	.	.	.	.	.	.	.	.	G	.	.	.	.	.	.	.	C	.	.	.	.	A	.	.	.
An. gambiae	.	.	.	.	.	.	T	.	.	.	.	.	.	.	.	.	.	.	.	.	.	.	.	.	.	.	.	.	.	.	.	.	G	.	.	.	.	.	.	.	C	.	.	.	.	A	.	.	.
An. gambiae	.	.	.	.	.	.	T	.	.	.	.	.	.	.	.	.	.	.	.	.	.	.	.	.	.	.	.	.	.	.	.	.	G	.	.	.	.	.	.	.	C	.	.	.	.	A	.	.	.
An. gambiae	.	.	.	.	.	.	.	.	.	.	.	.	.	.	.	.	.	.	.	.	.	.	.	.	.	.	G	.	.	.	.	A	.	.	.	.	.	.	.	.	C	.	.	.	.	A	.	.	.
An. gambiae	.	.	.	.	.	.	.	.	.	.	.	.	.	.	.	.	A	.	.	.	.	.	.	.	.	.	.	.	.	.	.	.	.	.	.	.	.	T	.	.	.	.	.	C	.	A	.	.	.
An. gambiae	.	.	.	.	.	.	.	.	.	.	.	.	.	G	.	A	.	.	.	.	.	.	.	.	.	.	.	.	.	.	.	.	.	.	.	.	.	.	.	.	C	.	.	.	.	.	.	.	.
An. gambiae	.	.	.	.	.	.	.	.	.	.	.	.	.	.	.	.	.	T	.	.	.	.	.	.	.	.	G	.	.	.	.	A	.	.	.	.	.	.	.	.	C	.	.	.	.	A	.	.	.
An. gambiae	.	.	.	.	.	.	.	.	.	.	.	.	.	.	.	.	.	.	.	.	.	.	.	A	.	.	G	.	.	.	.	.	.	.	.	.	.	.	.	.	C	.	.	.	.	A	.	.	.
An. gambiae	.	.	.	.	.	.	.	.	.	.	.	.	.	.	.	.	.	.	.	.	.	.	.	.	.	.	.	.	.	.	.	A	.	.	.	.	.	.	.	.	C	.	.	.	.	A	.	.	.
An. gambiae	.	.	.	C	T	.	.	.	.	.	.	.	.	.	.	.	.	.	.	.	.	.	.	.	.	.	.	.	.	.	.	.	.	.	.	.	.	.	.	.	C	.	.	.	.	A	.	.	.
An. gambiae	.	.	.	.	.	.	.	.	.	.	.	.	.	.	.	.	.	.	.	.	.	.	.	.	.	.	.	.	.	.	.	.	.	.	.	.	.	.	.	.	C	.	.	.	.	A	.	.	.
An. gambiae	.	.	.	.	.	.	.	.	.	.	.	.	.	.	.	.	.	.	.	.	.	.	.	.	.	.	.	.	.	.	.	.	.	.	.	.	.	.	.	.	C	.	.	.	.	A	.	.	.
An. gambiae	.	.	.	.	.	.	.	.	.	.	.	.	.	.	.	.	.	.	.	.	.	.	.	.	.	.	.	.	.	.	.	.	.	.	.	.	.	.	.	.	C	.	.	.	.	A	T	.	.
An. gambiae	.	.	.	.	.	.	.	.	T	.	.	.	.	.	.	.	.	.	.	.	.	.	.	.	.	.	.	.	.	.	.	.	.	.	.	.	.	.	.	.	C	.	.	C	.	A	.	.	.
An. gambiae	.	.	.	.	.	.	.	.	.	.	A	.	.	G	.	.	.	.	.	.	.	.	.	.	.	.	.	.	.	.	.	.	.	T	.	.	C	.	.	.	C	.	.	.	.	A	.	.	.
An. gambiae	.	.	.	.	.	.	.	.	.	.	.	.	.	.	.	.	.	.	.	.	C	C	C	A	C	C	C	A	C	G	.	.	.	.	.	.	.	.	.	.	.	.	.	.	.	A	.	.	.
An. gambiae	.	.	.	.	.	.	.	.	.	.	.	.	.	.	.	.	.	.	.	.	.	.	.	.	.	.	.	.	.	.	.	.	G	.	.	.	.	.	.	.	C	.	.	.	.	A	.	.	.
An. gambiae	.	.	.	.	.	.	.	.	.	.	.	.	.	.	.	.	.	.	.	.	.	.	.	.	.	.	.	.	.	.	.	.	.	.	.	.	.	.	.	.	C	.	.	.	.	A	.	.	.
An. gambiae	.	.	.	.	.	.	.	.	.	.	.	.	.	.	G	.	.	.	.	.	.	.	.	.	.	.	.	.	.	.	.	A	.	.	.	.	.	.	.	.	C	.	.	.	.	A	.	.	.
An. gambiae	.	.	.	.	.	.	.	.	.	.	.	.	.	.	G	.	.	.	.	.	.	.	.	.	.	.	.	.	.	.	.	A	.	.	.	.	.	.	.	.	C	.	.	.	.	A	.	.	.
An. gambiae	.	.	.	.	.	.	.	.	.	.	.	.	.	.	.	.	.	.	.	.	.	.	.	.	.	.	.	.	.	.	.	A	.	.	.	.	.	.	.	.	C	.	.	.	.	A	.	.	.
An. gambiae	.	.	.	.	.	.	.	.	.	.	.	.	.	.	.	.	.	.	.	.	.	.	.	.	.	.	.	.	.	.	.	.	G	.	.	.	.	.	.	.	C	.	.	.	.	A	.	.	.
An. gambiae	.	.	.	.	.	.	T	.	.	.	.	.	.	.	.	.	.	.	.	.	.	.	.	.	.	.	.	.	.	.	.	.	.	.	.	.	.	.	.	.	C	.	.	.	.	A	.	.	.
An. gambiae	.	.	.	.	.	.	T	.	.	.	.	.	.	.	.	.	.	.	.	.	.	.	.	.	.	.	.	.	.	.	.	.	.	.	.	.	.	.	.	.	C	.	.	.	.	A	.	.	.
An. gambiae	.	.	.	.	.	.	.	.	.	.	.	.	.	.	.	.	.	.	.	.	.	.	.	.	.	.	.	.	.	.	.	.	G	.	.	.	.	.	.	.	C	.	.	.	.	A	.	.	.
An. gambiae	.	.	.	.	.	.	.	.	.	.	.	.	.	.	.	.	.	.	.	.	.	.	.	.	.	.	.	.	.	.	.	.	.	.	.	.	.	.	.	.	C	.	.	.	.	A	.	.	.
An. gambiae	.	.	.	.	.	.	.	.	.	.	.	.	.	.	.	.	.	.	.	.	.	.	.	.	.	.	.	.	.	.	.	.	G	.	.	.	.	.	.	.	C	.	.	.	.	A	.	.	.
An. gambiae		.	.	.	.	.	.	.	.	.		.	.	.	.	.	.	.	.	.		.	.	.	.	.	.	.	.	.		.	.	.	.	.	.	.	.	.		C	.	.	C	.	A	.	.
An. gambiae	.	.	.	.	.	.	.	.	.	.	.	.	.	.	.	.	.	.	.	.	.	.	.	.	.	.	.	.	.	.	.	.	G	.	.	.	.	.	.	.	.	.	.	.	.	A	.	.	.
An. gambiae	.	.	.	.	.	.	.	.	.	.	.	.	.	.	.	.	.	.	.	.	C	C	C	A	C	C	C	A	C	G	.	.	.	.	.	.	.	.	T	.	.	.	.	C	.	A	.	.	.
An. gambiae	.	.	.	.	.	.	.	.	.	.	.	T	.	.	.	.	.	.	.	.	.	.	.	.	.	.	.	.	.	.	.	A	.	.	T	.	.	.	.	.	C	.	A	.	.	A	.	.	.
An. gambiae	.	.	.	.	.	.	.	.	.	.	.	.	.	.	.	.	.	.	.	.	.	.	.	.	.	.	.	.	.	.	.	.	.	.	.	.	.	.	.	.	.	.	.	.	.	A	.	.	.
An. gambiae	.	.	.	.	.	.	.	.	.	.	.	.	.	.	.	.	.	.	.	.	.	.	.	.	.	.	.	.	.	.	.	.	.	.	.	.	.	.	.	T	C	.	.	.	.	A	.	.	.
An. gambiae	.	.	.	.	.	.	.	.	.	.	A	.	.	.	.	.	.	.	.	.	.	.	.	.	.	.	.	.	.	.	.	.	.	.	.	.	.	.	.	.	C	.	.	.	.	A	.	.	.
An. gambiae	.	.	.	.	.	.	.	.	.	.	A	.	.	.	.	.	.	.	.	.	.	.	.	.	.	.	.	.	.	.	.	.	.	.	.	.	.	.	.	.	C	.	.	.	.	A	.	.	.
An. gambiae	.	.	.	.	.	.	.	.	.	.	.	.	.	.	.	.	.	.	.	.	.	.	.	.	.	.	.	.	.	.	.	.	.	.	.	.	.	.	.	.	C	.	.	.	.	A	.	.	.
An. arabiensis	.	.	.	.	.	.	.	.	.	.	.	.	.	.	.	.	.	.	.	.	.	.	.	.	.	.	.	.	.	.	.	.	.	.	.	.	.	.	.	T	C	.	.	C	.	A	.	.	.
An. arabiensis	.	.	.	.	.	.	.	.	.	.	.	.	.	.	.	.	.	.	.	.	.	.	.	.	.	.	.	.	.	.	.	.	.	.	.	.	.	.	.	T	C	.	.	C	.	A	.	.	.
An. arabiensis	.	.	.	.	.	T	.	.	.	.	.	.	.	.	.	.	.	.	.	.	.	.	.	.	.	.	.	.	.	.	.	.	.	.	.	.	.	.	.	.	C	.	.	.	.	A	.	.	.
An. arabiensis	.	.	.	.	.	.	.	.	.	.	.	.	.	.	.	.	.	.	.	.	.	.	.	.	.	.	.	.	.	.	.	.	.	.	.	.	.	.	.	T	C	.	.	.	.	A	.	.	.
An. arabiensis	.	.	.	.	.	T	.	.	.	.	.	.	.	G	.	.	.	.	.	.	.	.	.	.	.	.	.	.	.	.	.	.	.	.	.	.	.	.	.	.	C	.	.	.	.	A	.	A	.
An. arabiensis	.	.	.	.	.	.	.	.	.	.	.	.	.	.	.	.	.	.	.	.	T	.	.	.	.	C	.	.	T	.	A	A	.	.	.	.	.	.	.	.	C	.	.	.	.	A	.	.	.
An. arabiensis	.	.	.	.	.	.	.	.	.	.	A	.	.	.	.	.	.	.	.	.	.	.	.	.	.	.	.	.	.	.	.	.	.	.	.	.	.	.	.	.	C	.	.	.	.	A	.	.	T
An. arabiensis	.	.	.	.	.	T	.	.	.	.	.	.	.	.	.	.	.	.	.	.	T	.	.	.	.	C	.	.	T	.	A	A	.	.	.	.	.	.	.	T	C	.	.	.	.	A	.	.	.
An. arabiensis	.	.	.	.	.	T	.	.	.	.	A	.	.	.	.	.	.	.	.	.	.	.	.	.	.	.	.	.	.	.	.	.	.	.	.	.	.	.	.	.	C	.	.	.	.	A	.	.	.
An. arabiensis	.	.	.	.	.	.	.	.	.	.	.	.	.	.	.	.	.	.	.	.	.	.	.	.	.	.	.	.	.	.	.	.	.	.	.	.	.	.	.	T	C	.	.	.	.	A	.	.	.
An. arabiensis	.	.	.	.	.	T	.	.	.	.	.	.	.	G	.	.	.	.	.	.	.	.	.	.	.	.	.	.	.	.	.	.	.	.	.	.	C	.	.	.	C	.	.	.	.	A	.	.	.
An. quadriannulatus	.	.	.	.	.	.	.	C	.	G	.	.	T	.	.	.	.	.	.	.	.	.	.	.	.	.	G	.	.	.	.	.	.	.	.	.	.	.	.	.	C	.	.	.	.	A	.	.	.
An. quadriannulatus	.	.	.	.	.	.	.	.	.	G	.	.	.	.	.	.	.	.	.	.	.	.	.	.	.	.	.	.	.	.	.	.	.	.	.	.	.	T	.	.	C	T	A	.	.	A	.	.	.
An. quadriannulatus	.	.	A	T	.	.	.	.	.	G	.	.	.	.	.	.	.	.	.	A	.	.	.	.	.	.	.	.	.	.	.	.	.	.	.	.	.	.	.	.	C	.	.	.	.	A	.	.	.
An. quadriannulatus	.	.	.	.	.	.	.	C	.	G	.	.	.	.	.	.	.	.	.	.	.	.	.	.	.	.	G	.	.	.	.	.	.	.	.	.	.	.	.	.	C	.	.	.	.	A	.	.	.
An. quadriannulatus	T	.	A	T	.	.	.	.	.	G	.	.	.	.	.	.	.	.	.	A	.	.	.	.	.	.	.	.	.	.	.	.	.	.	.	.	.	.	.	.	C	.	.	.	.	A	.	.	.
An. quadriannulatus	.	T	.	.	.	.	.	.	.	G	.	.	.	.	.	.	.	.	.	A	.	.	.	.	.	.	.	.	.	.	.	.	.	.	.	.	.	.	.	.	C	.	.	.	.	A	.	.	.
An. quadriannulatus	.	.	.	.	.	.	.	.	.	G	.	.	.	.	.	.	.	.	.	A	.	.	.	.	.	.	.	.	.	.	.	.	.	.	.	.	.	.	.	.	C	.	.	.	.	A	.	.	.
An. quadriannulatus	.	.	.	.	G	.	.	.	.	G	.	.	.	.	.	.	.	.	.	A	.	.	.	.	.	.	.	.	.	.	.	.	.	.	.	.	.	.	.	.	C	.	.	.	.	A	.	.	.
An. quadriannulatus	.	.	.	.	.	.	.	.	.	G	.	.	.	.	.	.	.	.	G	.	.	.	.	.	.	.	G	.	.	.	.	.	.	.	.	C	.	.	.	.	C	.	.	.	.	A	.	.	.
An. quadriannulatus	.	.	.	.	.	.	.	.	.	G	.	.	.	.	.	.	.	.	G	.	.	.	.	.	.	.	.	.	.	.	.	.	.	.	.	C	.	.	.	.	C	.	.	.	.	A	.	.	.
[truncated: 50 more columns]
