# Supplementary material for: Molecular Evolution of Immune Genes in the Malaria Mosquito Anopheles gambiae
Source: PLoS One. 2009 Feb 23;4(2):e4549. doi: 10.1371/journal.pone.0004549 (PMC2642720; doi:10.1371/journal.pone.0004549)
Supplement: Figure S2 — Alignment of polymorphic positions in AgSP14D1 after exclusion of all gaps (indels). Dots indicate identity with corresponding base of the first sequence. Position number is indicated above each base and species affiliation on the left of each sequence. Silent changes in coding regions are highlighted in gray and amino acid replacement changes are highlighted in red (0.30 MB XLS) [file pone.0004549.s003.xls]

## Sheet: Sp14DVar2
Figure S2. Alignment of polymorphic positions in AgSP14D1 after exclusion of all gaps (indels). Dots indicate identity with corresponding base of the first sequence. Position number is indicated above each base and species affiliation on the left of each sequence. Silent changes in coding regions are highlighted in gray and amino acid replacement changes are highlighted in red.
								Position Number
														1	1	1	1	1	1	1	1	1	1	1	1	1	1	1	1	1	1	1	1	2	2	2	2	2	2	2	2	2	2	2	2	2	2	2	2
	1	3	4	4	5	5	7	8	8	9	9	9	9	0	0	1	2	2	3	3	4	5	6	6	6	6	7	7	7	9	9	9	9	0	0	0	0	1	1	1	1	2	2	3	5	5	6	7	7
Species	2	5	0	7	5	9	2	2	6	2	3	5	8	8	9	3	1	4	2	3	5	1	1	2	5	9	3	5	7	3	5	6	9	4	5	6	9	0	2	6	9	0	4	9	2	3	0	2	6
An. gambiae	G	A	T	C	G	T	C	T	C	A	T	A	C	T	T	A	T	A	A	A	G	T	A	T	T	G	G	A	G	C	A	C	C	G	T	A	G	C	T	A	C	T	C	T	A	A	T	C	T
An. gambiae	.	.	.	.	.	.	.	.	.	.	.	.	.	.	.	.	.	.	.	.	A	.	.	.	.	.	C	G	.	T	.	.	T	C	.	.	A	.	.	.	T	C	T	.	.	.	.	.	.
An. gambiae	.	.	.	.	A	A	A	.	.	.	.	.	.	.	.	.	.	G	.	.	A	.	.	.	.	.	C	G	.	T	.	.	T	C	.	.	A	.	.	.	T	C	T	A	.	.	.	.	.
An. gambiae	.	.	.	.	.	.	.	.	.	.	.	.	.	.	.	.	.	.	.	.	.	.	.	.	.	.	.	.	.	.	.	.	.	.	.	.	A	.	.	.	.	.	.	.	.	.	.	.	.
An. gambiae	.	.	.	.	.	.	.	.	.	.	.	.	.	.	.	.	.	.	.	.	.	.	.	.	.	.	C	G	.	T	.	.	T	C	.	.	A	.	.	.	T	C	T	G	.	.	.	.	.
An. gambiae	.	.	.	.	.	.	.	.	.	.	.	.	.	.	.	.	.	.	.	.	.	.	.	.	.	.	.	.	.	.	.	.	.	.	.	.	A	.	.	.	.	.	.	.	.	.	.	.	.
An. gambiae	.	.	.	.	.	.	.	.	.	.	C	.	.	.	.	.	C	.	C	.	.	.	.	.	.	.	.	.	.	.	.	.	.	.	.	.	A	.	.	.	.	.	.	.	.	.	.	.	.
An. gambiae	.	.	.	.	.	.	.	.	.	.	.	.	.	.	.	.	.	.	.	.	.	.	.	.	.	.	.	.	.	.	.	.	.	.	.	.	A	.	.	.	.	.	.	.	.	.	.	.	.
An. gambiae	.	.	.	.	.	.	.	C	.	.	.	.	.	.	.	.	.	.	.	.	.	.	.	.	.	.	.	.	.	.	.	.	.	.	.	.	A	.	.	.	.	.	.	.	.	.	.	.	.
An. gambiae	.	.	.	.	.	.	.	.	.	.	.	.	.	.	.	.	.	.	.	.	.	.	.	.	.	.	.	.	.	.	.	.	.	.	.	.	A	.	.	.	.	.	.	.	.	.	.	.	.
An. gambiae	.	.	.	.	.	.	.	.	.	.	.	.	.	.	.	.	.	.	.	.	.	.	.	.	.	.	.	.	.	.	.	.	.	.	.	.	A	.	.	.	.	.	.	.	.	.	.	.	.
An. gambiae	.	.	.	.	.	.	.	.	.	.	.	.	.	.	.	.	.	.	.	.	.	.	.	.	C	.	.	.	.	.	.	.	.	.	.	.	A	.	.	.	.	.	.	.	.	.	.	.	.
An. gambiae	.	.	.	.	.	.	.	.	.	.	.	.	.	.	.	.	.	.	.	.	.	.	.	.	.	.	.	.	.	.	.	.	.	.	.	.	A	.	.	.	.	.	.	.	.	.	.	.	.
An. gambiae	.	.	.	.	.	.	.	.	.	.	.	.	.	.	.	.	.	.	.	.	.	.	.	.	.	.	.	.	.	.	.	.	.	.	.	.	A	.	.	.	.	.	.	.	.	.	.	.	.
An. gambiae	.	.	.	.	.	.	.	.	.	.	.	.	.	.	.	.	.	.	.	.	.	.	.	.	.	.	.	.	.	.	.	.	.	.	.	.	A	.	.	.	.	.	.	.	.	.	.	.	.
An. gambiae	.	.	.	.	.	.	.	.	.	.	.	.	.	.	.	.	.	.	.	.	A	.	.	.	.	.	C	G	.	T	.	.	T	C	.	.	A	T	.	.	T	C	T	.	.	.	.	.	.
An. gambiae	.	.	.	.	.	.	.	.	.	.	.	.	.	.	.	.	.	.	.	.	.	.	.	.	.	.	.	.	.	.	.	.	.	.	.	.	A	.	.	.	.	.	.	.	.	.	.	T	.
An. gambiae	.	.	.	.	.	.	.	.	.	.	.	.	.	.	.	.	.	.	.	.	A	.	.	.	.	.	C	.	.	T	.	.	T	C	.	.	A	T	.	.	T	C	T	.	.	.	.	.	.
An. gambiae	.	.	.	.	.	.	.	.	.	.	.	.	.	.	.	.	.	.	.	.	.	.	.	.	.	.	.	.	.	.	.	.	.	.	.	.	A	.	.	.	.	.	.	.	.	.	.	.	.
An. gambiae	.	.	.	.	.	.	.	.	.	.	.	.	.	.	.	.	.	.	.	.	.	.	.	.	.	.	.	.	.	.	.	.	.	.	.	.	A	.	.	.	.	.	.	.	.	.	.	.	.
An. gambiae	.	.	.	.	A	A	A	.	.	.	.	G	.	.	.	.	.	G	.	.	A	.	.	.	.	.	C	G	.	T	.	.	T	C	.	.	A	.	.	.	T	C	T	A	G	.	.	.	.
An. gambiae	.	.	.	.	.	.	.	.	.	.	.	.	.	.	.	.	.	.	.	.	.	.	.	.	.	.	.	.	.	.	.	.	.	.	.	.	A	.	.	.	.	.	.	.	.	.	.	.	.
An. gambiae	.	.	.	.	.	.	.	.	.	.	.	.	.	.	.	.	.	.	.	.	.	.	.	G	.	.	.	.	.	.	.	G	.	.	.	.	A	.	.	.	.	.	.	.	.	.	.	.	.
An. gambiae	.	.	.	.	.	.	.	.	.	.	.	.	.	.	.	.	.	.	.	.	.	.	.	.	.	.	.	.	.	.	.	.	.	.	.	.	A	.	.	.	.	.	.	.	.	.	.	.	.
An. gambiae	.	.	.	.	.	.	.	.	.	.	.	.	.	.	.	.	.	.	.	.	.	.	.	.	.	.	.	.	.	.	.	.	.	.	.	.	A	.	.	.	.	.	.	.	.	.	.	.	.
An. gambiae	.	.	.	.	.	.	.	.	.	.	.	.	.	.	.	.	.	.	.	.	.	.	.	.	.	.	.	.	.	.	.	.	.	.	.	.	A	.	.	.	.	.	.	.	.	.	.	.	.
An. gambiae	.	.	.	.	.	.	.	.	.	.	.	.	.	.	G	.	.	.	.	.	.	.	.	G	.	.	.	.	.	.	.	.	.	.	.	.	A	.	.	.	.	.	.	.	.	.	.	.	.
An. gambiae	.	.	.	.	A	A	A	.	.	.	.	.	.	.	.	.	.	G	.	.	A	.	.	.	.	.	C	G	.	T	.	.	T	C	.	.	A	.	.	.	T	C	T	A	.	.	.	.	.
An. gambiae	.	.	.	.	.	.	.	.	.	.	.	.	.	.	.	.	.	.	.	.	.	.	.	.	.	.	C	G	.	T	.	.	T	T	A	.	A	T	.	.	T	C	T	A	.	.	.	.	.
An. gambiae	.	.	.	.	A	A	A	.	.	.	.	.	.	.	.	.	.	G	.	G	A	.	.	.	.	.	C	G	.	T	.	.	T	C	.	.	A	.	.	.	T	C	T	A	.	.	.	.	.
An. gambiae	.	.	.	.	A	A	A	.	.	.	.	.	.	.	.	.	.	G	.	.	A	.	.	.	.	.	C	G	.	T	.	.	T	C	.	.	A	.	.	.	T	C	T	A	.	.	.	.	.
An. gambiae	.	G	.	A	.	.	.	.	.	.	.	.	.	.	.	.	.	.	.	.	.	.	.	.	.	.	C	G	.	T	.	.	T	T	A	.	A	T	.	.	T	C	T	A	.	.	.	.	.
An. gambiae	.	.	.	A	.	.	.	.	.	.	.	.	.	.	.	.	.	.	.	.	.	.	.	.	.	.	C	G	.	T	.	.	T	T	A	.	A	T	.	.	T	C	T	A	.	.	.	.	.
An. gambiae	.	.	.	.	.	.	.	.	.	.	.	.	.	.	.	.	.	G	.	.	.	.	.	G	.	A	A	G	.	T	.	.	T	.	.	.	A	.	.	.	T	C	T	A	.	.	.	.	.
An. gambiae	.	.	.	.	.	.	.	.	.	.	.	.	.	.	.	.	.	.	.	.	.	.	.	.	.	.	C	G	.	T	.	.	T	T	A	.	A	T	.	.	T	C	T	A	.	.	.	.	.
An. gambiae	.	.	.	.	.	.	.	.	.	.	.	.	.	.	.	.	.	.	.	.	.	.	.	.	.	.	C	G	.	T	.	.	T	T	A	.	A	T	.	.	T	C	T	A	.	.	.	.	.
An. gambiae	.	.	.	.	.	.	.	.	.	.	.	.	.	.	.	.	.	.	.	.	.	.	G	.	.	.	.	.	.	.	.	.	.	.	.	.	A	.	.	.	.	.	.	.	.	.	.	.	.
An. gambiae	.	.	.	.	.	.	.	.	.	.	.	.	.	.	.	.	.	.	.	.	.	.	.	.	.	.	.	.	.	.	.	.	.	.	.	.	A	.	.	.	.	.	.	.	.	.	.	.	.
An. gambiae	.	.	.	.	A	A	A	.	.	.	.	.	.	.	.	.	.	.	.	.	.	.	.	G	.	.	.	.	.	.	.	.	.	.	.	.	A	.	A	.	T	A	T	C	.	.	G	.	.
An. gambiae	.	.	.	.	A	A	A	.	.	.	.	.	.	.	.	.	.	.	.	.	.	.	.	G	.	.	.	.	.	.	.	.	.	.	.	.	A	.	A	.	T	A	T	C	.	.	G	.	.
An. gambiae	.	.	.	.	.	.	.	.	.	.	.	.	.	.	.	.	.	.	.	.	.	.	G	.	.	.	C	G	.	T	.	.	T	T	A	.	A	T	.	.	T	C	T	A	.	.	.	.	.
An. gambiae	.	.	.	.	.	.	.	.	.	.	.	.	T	.	G	.	.	.	.	.	.	.	.	.	.	.	.	.	.	.	.	.	.	.	.	.	A	.	.	.	.	.	.	.	.	.	.	.	.
An. gambiae	.	.	.	.	A	A	A	.	.	.	.	.	.	.	.	.	.	G	.	.	A	.	.	.	.	.	C	G	.	T	.	.	T	C	.	.	A	.	.	.	T	C	T	A	.	.	.	.	.
An. gambiae	.	.	.	.	.	.	.	.	.	.	.	.	.	.	.	.	.	.	.	.	.	.	.	.	.	.	.	.	.	.	.	.	.	.	.	.	A	.	.	.	.	.	.	.	.	.	.	.	.
An. arabiensis	.	.	.	.	.	.	.	.	.	.	.	.	.	.	G	.	.	.	.	.	.	.	.	.	.	.	.	.	.	.	.	.	.	.	.	.	A	.	.	.	.	.	.	.	.	.	.	.	.
An. arabiensis	.	.	.	.	.	.	.	.	.	.	.	.	.	.	G	.	.	.	.	.	.	.	.	G	.	.	.	.	.	.	.	G	.	.	.	.	A	.	.	.	.	.	.	.	.	.	.	.	.
An. arabiensis	.	.	.	.	.	.	.	.	.	.	.	.	.	.	G	.	.	.	.	.	.	.	.	G	.	.	.	.	.	.	.	G	.	.	.	.	A	.	.	.	.	.	.	.	.	.	.	.	.
An. arabiensis	.	.	.	.	.	.	.	.	.	.	.	.	.	.	.	.	.	.	.	.	.	.	.	G	.	.	.	.	C	.	.	G	.	.	.	.	A	.	.	.	.	.	.	.	.	.	.	.	.
An. arabiensis	.	.	.	.	.	.	.	.	.	.	.	.	.	.	.	G	.	G	.	.	A	.	T	.	.	.	A	G	.	T	.	.	T	C	.	.	A	.	.	.	T	C	T	A	.	.	.	.	.
An. arabiensis	.	.	.	.	.	.	.	.	.	.	.	.	.	.	G	.	.	.	.	.	.	.	.	G	.	.	.	.	.	.	.	.	.	.	.	.	A	.	.	.	.	.	.	.	.	.	.	.	.
An. arabiensis	.	.	.	.	.	.	.	.	T	.	.	.	.	.	.	.	.	.	.	.	.	.	.	.	.	.	.	.	.	.	.	.	.	.	.	.	A	.	.	.	.	.	.	.	.	.	.	.	.
An. arabiensis	.	.	.	.	.	.	.	.	.	.	.	.	.	.	.	.	.	.	.	.	.	.	.	.	.	.	.	.	.	.	.	.	.	.	.	.	A	.	.	.	.	.	.	.	.	.	.	.	.
An. arabiensis	.	.	.	.	.	.	.	.	.	.	.	.	.	.	G	.	.	.	.	.	.	.	.	G	.	.	.	.	.	.	.	G	.	.	.	.	A	.	.	.	.	.	.	.	.	.	.	.	.
An. arabiensis	.	.	.	.	.	.	.	.	.	.	.	.	.	.	G	.	.	.	.	.	.	.	.	G	.	.	.	.	.	.	.	G	.	.	.	.	A	.	.	.	.	.	.	.	.	G	.	.	.
An. quadriannulatus	.	.	.	.	.	A	A	.	.	T	.	.	.	.	.	.	.	G	.	.	.	.	.	G	.	.	A	G	.	T	.	.	T	.	.	.	A	.	.	.	T	C	.	.	.	.	.	.	.
An. quadriannulatus	.	.	.	.	.	A	A	.	.	T	.	.	.	.	.	.	.	G	.	.	.	.	.	G	.	.	A	G	.	T	.	.	T	.	.	.	A	.	.	.	T	C	.	.	.	.	.	.	.
An. quadriannulatus	.	.	.	.	.	A	A	.	.	T	.	.	.	.	.	.	.	.	.	.	.	.	.	G	.	.	A	G	.	T	.	.	T	.	.	.	A	.	.	.	T	C	.	.	.	.	.	.	.
An. quadriannulatus	.	.	.	.	.	A	A	.	.	T	.	.	.	C	.	.	.	G	.	.	.	.	.	G	.	.	A	G	.	T	.	.	T	.	.	.	A	.	.	.	T	C	.	.	.	.	.	.	.
An. quadriannulatus	.	.	.	.	.	A	A	.	.	T	.	.	.	.	.	.	.	G	.	.	.	.	.	G	.	.	A	G	.	T	.	.	T	.	.	.	A	.	.	G	T	C	.	.	.	.	.	.	.
An. quadriannulatus	A	.	.	.	.	A	A	.	.	T	.	.	.	.	.	.	.	G	.	.	.	.	.	G	.	.	A	G	.	T	.	.	T	.	.	.	A	.	.	.	T	C	.	.	.	.	.	.	.
An. quadriannulatus	.	.	.	.	.	A	A	.	.	T	.	.	.	.	.	.	.	G	.	.	.	.	.	G	.	.	A	G	.	T	.	.	T	.	.	.	A	.	.	.	T	C	.	.	.	.	.	.	.
An. quadriannulatus	.	.	.	.	.	A	A	.	.	T	.	.	.	.	.	.	.	.	.	.	.	.	.	G	.	.	A	G	.	T	.	.	T	.	.	.	A	.	.	.	T	C	.	.	.	.	.	.	.
An. quadriannulatus	.	.	.	.	.	A	A	.	.	T	.	.	.	.	.	.	.	G	.	.	.	C	.	G	.	.	A	G	.	T	.	.	T	.	.	.	A	.	.	.	T	C	.	.	.	.	.	.	.
An. quadriannulatus	.	.	C	.	.	A	A	.	.	T	.	.	.	.	.	.	.	G	.	.	.	.	.	G	.	.	A	G	.	T	.	.	T	.	.	.	A	.	.	.	T	C	.	.	.	.	.	.	C
An. quadriannulatus	.	.	.	.	.	A	A	.	.	T	.	.	.	.	.	.	.	.	.	.	.	.	.	G	.	.	A	G	.	T	.	.	T	.	.	.	A	.	.	.	T	C	.	.	.	.	.	.	.
An. quadriannulatus	.	.	.	.	.	A	A	.	.	T	.	.	.	.	.	.	.	.	.	.	.	.	.	G	.	.	A	G	.	T	.	.	T	.	.	.	A	.	.	.	T	C	.	.	.	.	.	.	.
An. quadriannulatus	.	.	.	.	.	A	A	.	.	T	.	.	.	.	.	.	.	G	.	.	.	.	.	G	.	.	A	G	.	T	.	.	T	.	.	G	A	.	.	.	T	C	.	.	.	.	.	.	.
An. quadriannulatus	.	.	.	.	.	A	A	.	.	T	.	.	.	.	.	.	.	G	.	.	.	.	.	G	.	.	A	G	.	T	T	.	T	.	.	.	A	.	.	.	T	C	.	.	.	.	.	.	.
								Position Number
	1	1	1	1	1	1	1	1	1	1	1	1	1	1	1	1	1	1	1	1	1	1	1	1	1	1	1	1	1	1	1	1	1	1	1	1	1	1	1	1	1	1	1	1	1	1	1	1	1
	0	0	0	0	0	0	0	0	0	0	0	0	0	1	1	1	1	1	1	1	1	1	1	1	1	1	1	1	1	2	2	2	2	2	2	2	2	2	2	2	2	3	3	3	3	3	3	3	3
	0	0	0	0	0	3	3	3	3	4	5	6	9	0	0	1	1	2	3	4	5	6	6	6	7	7	7	7	9	2	3	4	4	5	5	7	7	8	8	9	9	0	0	1	2	2	2	3	3
Species	0	1	3	4	7	0	3	5	8	5	1	4	5	5	8	1	2	6	9	7	0	0	1	8	2	4	7	9	2	9	8	2	7	4	7	3	6	8	9	1	2	3	9	9	1	4	6	0	9
An. gambiae	C	G	A	T	T	C	C	C	A	C	T	T	A	C	G	C	G	G	A	C	C	A	A	G	A	G	C	A	T	A	C	C	T	C	T	C	C	G	G	C	T	C	T	A	A	G	A	G	A
An. gambiae	.	.	.	.	.	.	.	.	.	.	.	.	.	.	.	.	.	.	.	.	.	.	.	.	.	.	.	.	.	.	.	.	.	.	.	.	.	.	.	.	C	.	C	.	.	.	.	A	G
An. gambiae	.	.	.	.	.	.	.	.	.	.	.	.	.	.	.	.	.	.	.	.	.	.	.	.	.	.	.	.	.	.	.	.	.	.	C	.	.	C	.	.	C	T	C	G	.	.	.	.	G
An. gambiae	.	.	.	.	.	.	.	.	.	.	.	.	.	.	.	.	A	.	.	.	.	.	.	.	.	.	.	.	.	.	.	.	.	.	.	.	.	C	.	.	C	T	C	.	.	.	.	.	.
An. gambiae	.	.	.	.	.	.	.	.	.	.	.	.	.	.	.	.	.	.	.	.	.	.	G	.	.	.	.	.	.	.	.	.	.	.	.	.	.	C	.	.	C	T	C	.	.	A	.	.	G
An. gambiae	.	.	.	.	.	.	.	.	.	.	.	.	.	.	.	.	.	.	.	.	.	.	G	.	.	.	.	.	.	.	.	.	.	.	.	.	.	C	.	.	C	T	C	.	.	.	.	.	G
An. gambiae	.	.	.	.	.	.	.	.	.	.	.	.	.	.	.	.	.	.	.	.	.	.	.	.	.	.	.	.	.	.	.	.	.	.	.	.	.	C	.	.	C	T	C	.	.	.	.	.	.
An. gambiae	.	.	.	.	.	.	.	.	.	.	.	.	.	.	.	.	.	.	.	.	.	.	.	.	.	.	.	.	.	.	.	.	.	.	.	.	.	C	.	.	C	T	C	.	.	.	.	.	.
An. gambiae	.	.	.	.	.	.	.	.	.	.	.	.	.	.	.	.	.	.	.	.	.	.	.	.	.	.	.	.	.	.	.	.	.	.	.	.	.	C	.	.	C	T	C	.	.	.	.	.	.
An. gambiae	.	.	.	.	.	.	.	.	.	.	.	.	.	.	.	.	.	A	.	.	.	.	.	.	.	.	.	.	.	.	.	.	.	.	.	.	.	C	.	.	C	T	C	.	.	.	.	.	G
An. gambiae	.	.	.	.	.	.	.	.	.	.	.	.	.	.	.	.	.	.	.	.	.	.	.	.	.	.	.	.	.	.	.	.	.	.	.	.	.	C	.	.	C	T	C	.	.	.	.	.	G
An. gambiae	.	.	.	C	.	.	.	.	.	.	.	.	.	.	.	.	.	.	.	.	.	.	.	.	.	.	.	.	.	.	.	.	.	.	.	.	.	C	.	.	C	T	C	.	.	.	.	.	G
An. gambiae	.	.	.	.	.	.	.	.	.	.	.	.	.	.	.	.	.	.	.	.	.	.	.	.	.	.	.	.	.	.	.	.	.	.	.	.	.	C	.	.	C	T	C	.	.	.	.	.	.
An. gambiae	.	.	.	.	.	.	.	.	.	.	.	.	.	.	.	.	.	.	.	.	.	.	.	.	.	.	.	.	.	.	.	.	.	.	.	.	.	C	.	.	C	T	C	.	.	.	.	.	.
An. gambiae	.	.	.	.	.	.	.	.	.	.	.	.	.	.	.	.	.	.	.	.	.	.	.	.	.	.	.	.	.	.	.	.	.	.	.	.	.	C	A	.	C	T	C	.	.	.	.	.	.
An. gambiae	.	.	.	.	.	.	.	.	.	.	.	.	.	.	.	.	.	.	.	.	.	.	.	.	G	.	.	.	.	.	.	.	.	.	.	.	.	C	.	.	C	T	C	.	.	.	.	.	G
An. gambiae	.	.	.	.	.	.	.	.	.	.	.	.	.	.	.	.	.	.	.	.	.	.	.	.	.	.	.	.	.	.	.	.	.	.	.	.	.	C	.	.	C	T	C	.	.	.	.	.	.
An. gambiae	.	.	.	.	.	.	.	.	.	.	.	.	.	.	.	.	.	.	.	.	.	.	.	.	.	.	.	.	.	.	.	.	.	.	.	.	.	C	.	.	C	T	C	.	.	.	.	.	G
An. gambiae	.	.	.	.	.	.	.	.	.	.	.	.	.	.	.	.	.	.	.	.	.	.	.	.	.	.	.	.	.	.	.	.	.	.	.	.	.	C	.	.	C	T	C	.	.	.	.	.	.
An. gambiae	.	.	.	.	.	.	.	.	.	.	.	.	.	.	.	.	.	.	.	.	.	.	.	.	.	.	.	.	.	.	.	.	.	.	.	.	.	C	.	.	C	T	C	.	.	.	.	.	G
An. gambiae	.	.	.	.	.	.	.	.	.	.	.	.	.	.	.	.	.	.	.	.	.	.	.	.	.	.	.	.	.	.	.	.	.	.	.	.	.	C	.	.	C	T	C	.	.	.	.	.	G
An. gambiae	.	.	.	.	.	.	.	.	.	.	.	.	.	.	.	.	.	.	.	.	.	G	.	.	.	.	.	.	.	.	.	.	.	A	.	.	.	C	.	.	C	T	C	.	.	.	.	.	G
An. gambiae	G	.	.	.	.	.	T	.	.	.	.	.	.	.	.	.	.	.	.	.	.	.	.	.	.	.	.	.	.	.	.	.	.	.	.	.	.	C	.	.	C	T	C	.	.	.	.	.	G
An. gambiae	.	.	.	.	.	.	.	.	.	.	.	.	.	.	.	.	.	.	.	.	.	.	.	.	.	.	.	G	.	.	.	.	.	.	.	.	.	C	.	.	C	T	C	.	.	.	.	.	G
An. gambiae	.	.	.	.	.	.	.	.	.	.	.	.	.	.	.	.	.	.	.	.	.	.	.	.	.	.	.	.	.	.	.	.	.	.	.	.	.	C	.	.	C	T	C	.	.	.	.	.	G
An. gambiae	.	.	.	.	.	.	.	.	.	.	.	.	.	.	.	.	.	.	G	.	.	.	.	.	.	.	.	.	.	.	.	.	.	.	.	.	.	C	.	.	C	T	C	.	.	.	.	.	G
An. gambiae	G	.	.	.	.	.	T	.	.	.	C	.	G	.	A	.	.	.	.	.	.	.	.	.	.	A	.	.	.	.	.	.	.	.	.	.	.	C	.	.	C	T	C	.	.	.	.	.	G
An. gambiae	.	A	.	.	.	.	.	.	.	.	.	.	.	.	.	.	.	.	.	.	.	.	.	.	.	.	.	.	.	.	.	.	.	.	.	.	.	C	.	.	C	T	C	.	.	A	.	.	G
An. gambiae	.	.	.	.	.	.	.	.	.	.	.	.	.	.	.	.	.	.	.	.	.	.	.	.	.	.	.	.	.	.	.	.	.	.	.	.	.	C	.	.	C	T	C	.	G	.	.	.	.
An. gambiae	.	A	.	.	.	.	.	.	.	.	.	.	.	.	.	.	.	.	.	.	.	.	.	.	.	.	.	.	.	.	.	.	.	.	.	.	.	C	.	.	C	T	C	.	.	A	.	.	G
An. gambiae	.	.	.	.	.	.	.	.	.	.	.	.	.	.	.	.	.	.	.	.	.	.	.	.	.	.	.	.	.	.	.	.	.	.	.	.	.	C	.	.	C	T	C	.	.	A	.	.	G
An. gambiae	.	.	.	.	.	.	.	.	.	.	.	.	.	.	.	.	.	.	.	.	.	.	.	.	.	.	.	.	.	.	.	.	.	.	.	.	.	C	.	.	C	T	C	.	.	A	.	.	G
An. gambiae	.	.	.	.	.	.	.	.	.	.	.	.	.	.	.	.	.	.	.	.	.	.	.	.	.	.	.	.	.	.	.	.	.	.	.	.	.	C	.	.	C	T	C	.	.	A	.	.	G
An. gambiae	.	.	.	.	.	.	.	.	.	.	.	.	.	.	.	.	.	.	.	.	.	.	.	.	.	.	.	.	.	.	.	.	.	.	.	.	.	.	.	.	C	.	C	.	.	.	.	.	G
An. gambiae	.	.	.	.	.	.	.	.	.	.	.	.	.	.	.	.	.	.	.	.	.	.	.	.	.	.	.	.	.	.	.	.	.	.	.	.	.	C	.	.	C	T	C	.	.	A	.	.	G
An. gambiae	.	.	.	.	.	.	.	.	.	.	.	.	.	.	.	.	.	.	.	.	.	.	.	.	.	.	.	.	.	.	.	.	.	.	.	.	.	C	.	.	C	T	C	.	.	A	.	A	G
An. gambiae	.	.	.	.	.	.	.	.	.	.	.	.	.	.	.	.	.	.	.	.	.	.	.	.	.	.	.	.	.	.	.	.	G	.	.	.	.	.	.	.	C	.	C	.	.	.	.	.	G
An. gambiae	.	.	.	.	.	.	.	.	.	.	.	.	.	.	.	.	.	.	.	.	.	.	.	.	.	.	.	.	.	.	.	.	.	.	.	.	.	C	.	.	C	T	C	.	.	.	.	.	G
An. gambiae	.	.	.	.	A	.	T	.	.	.	.	.	.	.	.	.	.	.	.	.	.	.	.	.	.	.	.	.	.	.	.	.	.	.	.	.	.	C	.	.	C	T	C	.	.	A	.	.	G
An. gambiae	.	.	.	.	.	.	.	.	.	.	.	.	.	.	.	.	.	.	.	.	.	.	.	.	.	.	.	.	.	.	.	.	.	.	.	.	.	C	.	.	C	T	C	.	.	.	.	.	G
An. gambiae	.	.	.	.	.	.	.	.	.	.	.	.	.	.	.	.	.	.	.	.	.	.	.	.	.	.	.	.	.	.	.	.	.	.	.	T	.	C	.	.	C	T	C	.	.	A	G	.	G
An. gambiae	G	.	.	.	.	.	T	.	.	.	.	.	.	.	.	.	.	.	.	.	.	.	.	.	.	.	.	.	.	.	.	.	.	.	.	.	.	C	.	.	C	T	C	.	.	.	.	.	G
An. gambiae	.	.	.	.	.	.	.	.	.	.	.	.	.	.	.	.	.	.	.	.	.	.	.	.	.	.	.	.	.	.	.	.	.	.	.	.	.	C	.	.	C	T	C	.	.	.	.	.	G
An. gambiae	.	.	.	.	.	.	.	.	.	.	.	.	.	.	.	.	.	.	.	.	.	.	.	.	.	.	.	.	.	.	.	.	.	.	.	.	.	.	.	.	C	.	C	.	.	.	.	A	G
An. arabiensis	G	.	.	.	.	.	T	.	.	.	.	.	.	.	.	.	.	.	.	.	.	.	.	.	.	.	.	.	.	.	.	.	.	.	.	.	.	C	.	.	C	T	C	.	.	.	.	.	G
An. arabiensis	.	.	.	.	.	.	.	.	.	.	.	.	.	.	A	.	.	.	.	.	.	.	.	.	.	A	.	.	.	.	.	.	.	.	.	.	.	C	.	.	C	T	C	.	.	.	.	.	G
An. arabiensis	G	.	.	.	.	.	T	.	.	.	.	.	.	.	.	.	.	.	.	.	.	.	.	.	.	A	.	.	.	.	.	.	.	.	.	.	.	C	.	.	C	T	C	.	.	.	.	.	G
An. arabiensis	.	.	.	.	.	.	.	.	.	.	.	.	.	.	A	.	.	.	.	.	.	.	.	.	.	A	.	.	.	.	.	.	.	.	.	.	.	C	.	.	C	T	C	.	.	.	.	.	G
An. arabiensis	G	.	.	.	.	A	T	T	.	.	.	.	.	.	.	.	.	.	.	.	.	.	.	.	.	.	.	.	.	.	A	.	.	.	.	.	.	C	.	.	C	T	C	.	.	.	.	.	G
An. arabiensis	G	.	.	.	.	.	T	.	.	.	.	.	.	.	.	.	.	.	G	.	.	.	.	A	.	.	.	.	.	.	.	.	.	.	.	.	.	C	.	.	C	T	C	.	.	.	.	.	G
An. arabiensis	.	.	.	.	.	.	.	.	.	.	.	.	.	.	.	.	.	.	.	.	.	.	.	.	.	.	.	.	.	.	.	.	.	.	.	.	.	C	.	.	C	T	C	.	.	.	.	.	.
An. arabiensis	.	.	.	.	.	.	.	.	.	.	.	.	.	.	.	.	.	.	.	.	.	.	.	.	.	.	.	.	.	.	.	.	.	.	.	.	.	C	.	.	C	T	C	.	.	.	.	.	.
An. arabiensis	G	.	.	.	.	.	T	.	.	.	.	.	.	.	.	.	.	.	.	.	.	.	.	.	.	A	.	.	.	.	.	T	.	.	.	.	.	C	.	.	C	T	C	.	.	.	.	.	G
An. arabiensis	G	.	.	.	.	.	T	.	.	.	.	.	.	.	A	.	.	.	.	.	.	.	.	.	.	A	.	.	.	.	.	.	.	.	.	.	.	C	.	.	C	T	C	.	.	.	.	.	G
An. quadriannulatus	.	.	.	.	.	.	.	.	G	.	.	.	.	.	.	T	.	.	.	.	.	.	.	.	.	.	.	.	C	.	.	.	.	.	.	.	.	.	.	.	C	T	C	.	.	.	.	.	G
An. quadriannulatus	.	.	T	.	.	.	.	.	G	.	.	C	.	.	.	T	.	.	.	.	.	.	.	.	.	.	.	.	C	.	.	.	.	.	.	.	T	.	.	.	C	T	C	.	.	.	.	.	G
An. quadriannulatus	.	.	T	.	.	.	.	.	G	T	.	.	.	.	.	T	.	.	.	.	.	.	.	.	.	.	.	.	C	.	.	.	.	.	.	.	.	.	.	.	C	T	C	.	.	.	.	.	G
An. quadriannulatus	.	.	T	.	.	.	.	.	G	.	.	.	.	.	.	T	.	.	.	.	T	.	.	.	.	.	.	.	C	.	.	.	.	.	.	.	.	.	.	T	C	T	C	.	.	.	.	.	G
An. quadriannulatus	G	.	.	.	.	.	.	.	G	.	.	.	.	.	.	T	.	.	.	T	T	.	.	.	.	.	.	.	C	.	.	.	.	.	.	.	.	.	.	.	C	T	C	.	.	.	.	.	G
An. quadriannulatus	.	.	.	.	.	.	.	.	G	.	.	.	.	.	.	T	.	.	.	.	T	.	.	.	.	.	.	.	C	.	.	.	.	.	.	.	.	.	.	.	C	T	C	.	.	.	.	.	G
An. quadriannulatus	.	.	.	.	.	.	.	.	.	.	.	.	.	.	.	T	.	.	.	.	.	.	.	.	.	.	.	.	C	.	.	.	.	.	.	.	.	.	.	.	C	T	C	.	.	.	.	.	G
An. quadriannulatus	.	.	T	.	.	.	.	.	G	.	.	.	.	.	.	T	.	.	.	.	.	.	.	.	.	.	.	.	C	.	.	.	.	.	.	.	.	.	.	.	C	T	C	.	.	.	.	.	G
An. quadriannulatus	.	.	T	.	.	.	.	.	.	.	.	.	.	.	.	T	.	.	.	.	.	.	.	.	.	.	T	.	C	.	.	.	.	.	.	.	T	.	.	.	C	T	C	.	.	.	.	.	G
An. quadriannulatus	.	.	T	.	.	.	.	.	.	.	.	.	.	.	.	T	.	.	.	.	.	.	.	.	.	.	T	.	C	.	.	.	.	.	.	.	T	.	.	.	C	.	C	.	.	.	.	.	G
An. quadriannulatus	.	.	T	.	.	.	.	.	G	.	.	.	.	.	A	T	.	.	.	.	.	.	.	.	.	.	T	.	C	.	.	.	.	.	.	.	.	.	.	.	C	T	C	.	.	.	.	.	G
An. quadriannulatus	.	.	.	.	.	.	.	.	G	.	.	.	.	T	.	T	.	.	.	.	T	.	.	.	.	.	.	.	C	.	.	.	.	.	.	.	.	.	.	.	C	T	C	.	.	.	.	.	G
An. quadriannulatus	.	.	.	.	.	.	.	.	G	.	.	.	.	.	.	T	.	.	.	.	.	.	.	.	.	.	.	.	C	G	.	.	.	.	.	.	T	.	.	.	C	T	C	.	.	.	.	.	G
An. quadriannulatus	.	.	.	.	.	.	.	.	G	.	.	.	.	.	.	T	.	.	.	T	T	.	.	.	.	.	.	.	C	.	.	.	.	.	.	.	.	.	.	.	C	T	C	.	.	.	.	.	G
[truncated: 122 more columns]
