# Supplementary material for: Molecular Evolution of Immune Genes in the Malaria Mosquito Anopheles gambiae
Source: PLoS One. 2009 Feb 23;4(2):e4549. doi: 10.1371/journal.pone.0004549 (PMC2642720; doi:10.1371/journal.pone.0004549)
Supplement: Figure S3 — Alignment of polymorphic positions in Defensin after exclusion of all gaps (indels). Dots indicate identity with corresponding base of the first sequence. Position number is indicated above each base and species affiliation on the left of each sequence. Silent changes in coding regions are highlighted in gray and amino acid replacement changes are highlighted in red (0.30 MB XLS) [file pone.0004549.s004.xls]

## Sheet: DefensVar2ord
Figure S3. Alignment of polymorphic positions in Defensin after exclusion of all gaps (indels). Dots indicate identity with corresponding base of the first sequence. Position number is indicated above each base and species affiliation on the left of each sequence. Silent changes in coding regions are highlighted in gray and amino acid replacement changes are highlighted in red.
								Position Number
																1	1	1	1	1	1	1	1	1	1	1	1	1	1	1	1	1	1	1	1	1	1	1	1	2	2	2	2	2	2	2	2	2	2
	4	5	5	5	5	6	6	6	7	8	8	8	8	9	9	0	0	1	2	2	2	2	3	3	3	3	3	4	4	5	5	5	5	6	6	7	7	8	9	0	1	1	1	2	3	3	3	3	3
Species	3	0	1	4	7	0	1	4	5	0	3	4	5	6	7	4	5	7	1	3	5	6	0	3	5	6	9	0	4	4	5	6	7	0	2	1	8	1	4	7	5	7	8	3	0	2	4	6	9
An. gambiae	T	T	C	C	G	A	A	T	A	T	C	T	A	G	T	A	A	A	T	G	C	C	C	T	A	G	A	T	C	C	T	A	C	T	T	T	T	G	G	A	G	C	G	G	G	C	A	A	C
An. gambiae	.	.	.	G	.	C	.	.	.	.	.	.	.	.	.	C	.	.	.	.	.	.	.	.	.	.	.	.	.	.	.	.	.	.	.	.	.	A	.	.	A	T	.	.	.	.	.	.	.
An. gambiae	.	.	.	G	.	C	.	.	.	.	.	.	.	.	.	C	.	.	.	.	.	.	.	.	.	.	.	.	.	.	.	.	.	.	.	.	.	A	.	.	A	T	.	.	.	.	.	.	.
An. gambiae	.	.	.	G	.	C	T	.	.	.	.	.	.	.	C	.	.	G	.	.	.	.	T	.	.	.	.	C	.	.	.	.	T	.	.	.	.	.	.	.	A	.	.	.	A	.	.	.	.
An. gambiae	.	.	.	G	.	C	.	.	.	.	.	.	.	.	.	C	.	.	.	.	.	.	.	A	.	.	.	.	.	.	.	.	.	.	.	.	.	.	.	.	A	.	.	.	.	.	.	.	T
An. gambiae	.	.	.	G	.	C	.	.	.	.	.	.	.	.	.	C	.	.	.	.	.	.	.	.	.	.	.	.	.	.	.	.	.	.	.	.	.	.	.	.	A	.	A	.	.	.	.	T	.
An. gambiae	.	.	.	G	.	C	T	.	.	.	.	.	.	.	C	.	.	G	.	.	.	.	T	.	.	.	.	C	.	.	.	.	T	.	.	.	.	.	.	.	A	.	.	.	A	.	.	.	.
An. gambiae	.	C	.	G	.	C	.	.	.	.	.	.	.	.	.	C	.	G	.	.	.	.	.	.	.	.	.	.	.	.	.	.	.	.	.	.	.	.	.	.	A	T	.	.	.	.	.	.	.
An. gambiae	.	.	.	G	.	C	T	.	.	.	.	.	.	.	C	.	.	G	.	.	.	.	T	.	.	.	.	C	.	.	.	.	T	.	.	.	.	.	.	.	A	.	.	.	A	.	.	.	.
An. gambiae	.	.	.	.	.	.	.	.	.	.	.	.	.	.	.	.	.	.	.	.	.	.	.	.	G	.	.	.	.	.	.	.	.	.	.	.	.	.	.	.	A	.	.	.	.	.	.	.	.
An. gambiae	.	.	.	G	.	C	.	.	.	.	.	.	.	.	.	C	.	.	.	.	.	.	.	.	.	.	.	.	.	.	.	.	.	.	.	.	.	.	.	.	A	.	.	.	.	.	.	.	.
An. gambiae	.	.	.	G	.	C	.	.	.	.	.	.	.	A	.	C	.	.	.	.	.	.	.	.	.	.	.	.	.	.	.	.	.	.	.	.	.	.	.	.	A	T	.	.	.	.	.	.	.
An. gambiae	.	.	.	G	.	C	.	.	.	.	.	.	.	.	.	C	.	.	.	.	.	.	.	.	.	.	.	.	.	.	.	.	.	.	.	.	.	.	.	.	A	T	.	.	.	.	.	.	.
An. gambiae	.	.	.	G	.	C	.	.	.	.	.	.	.	.	.	C	.	.	.	.	.	.	.	.	.	.	.	.	.	.	.	.	.	.	.	.	.	.	.	.	A	.	.	.	.	.	.	.	.
An. gambiae	.	.	.	G	.	C	.	.	.	.	.	.	.	.	.	.	.	.	.	.	.	.	.	.	.	.	.	.	.	.	.	.	.	.	.	.	.	.	.	.	A	T	.	.	.	.	.	.	.
An. gambiae	.	.	.	G	.	C	.	.	.	.	.	.	.	.	C	.	.	.	.	.	.	.	.	.	.	.	.	C	.	.	.	.	T	.	.	.	.	.	.	.	A	.	.	.	.	.	.	.	.
An. gambiae	.	.	.	G	.	C	.	.	.	.	.	.	.	.	.	C	.	.	.	.	.	.	.	.	.	.	.	.	.	.	.	.	.	.	.	.	.	.	.	.	A	T	.	.	.	.	.	.	.
An. gambiae	.	.	.	G	.	C	.	.	.	.	.	.	.	.	.	C	G	.	.	.	.	.	.	.	.	.	.	.	.	.	.	.	.	.	.	.	.	.	.	G	A	.	.	.	.	.	.	.	.
An. gambiae	.	.	.	G	.	C	.	.	G	.	.	.	.	.	.	T	.	.	.	.	.	.	.	.	.	.	.	.	.	.	.	.	.	.	.	.	.	.	.	.	A	.	.	.	.	.	.	.	.
An. gambiae	.	.	.	G	.	C	.	.	.	C	.	.	.	A	.	.	.	.	.	.	.	.	.	.	.	.	.	.	.	.	.	.	.	.	.	.	.	.	.	.	A	T	.	.	A	.	.	.	.
An. gambiae	.	.	.	G	.	C	.	.	.	.	.	.	.	.	.	C	.	.	.	.	.	.	.	.	.	.	.	.	.	.	.	.	.	.	.	.	.	.	.	.	A	.	.	.	.	.	.	T	.
An. gambiae	.	.	.	G	.	C	.	.	.	.	.	.	.	.	.	C	.	.	.	.	.	.	.	.	.	.	.	.	.	.	.	.	.	.	.	.	.	.	.	.	A	T	.	.	.	.	.	.	.
An. gambiae	.	.	.	G	.	C	T	.	.	.	.	.	.	.	C	.	.	.	.	.	.	.	.	.	.	.	.	C	.	.	.	.	T	.	.	.	.	.	.	.	A	.	.	.	.	.	.	.	.
An. gambiae	.	.	.	G	.	C	.	.	.	.	.	.	.	.	.	C	.	.	.	.	.	.	.	.	.	.	.	.	.	.	.	.	.	.	.	.	.	.	.	.	A	T	.	.	.	.	.	.	.
An. gambiae	.	.	.	G	.	C	.	.	.	C	.	.	.	A	.	.	.	.	.	.	.	.	.	.	.	.	.	.	.	.	.	.	.	.	.	.	.	.	.	.	A	T	.	.	A	.	.	.	.
An. gambiae	.	.	.	G	.	C	.	.	.	.	.	.	.	.	.	C	.	.	.	.	.	.	.	.	.	.	.	.	.	.	.	.	.	.	.	.	.	.	.	.	A	.	A	.	.	.	.	T	.
An. gambiae	.	.	.	G	.	C	.	.	.	.	.	.	.	.	.	C	.	.	.	.	.	.	.	.	.	.	.	.	.	.	.	.	.	.	.	.	.	.	.	.	A	T	.	.	.	.	.	.	.
An. gambiae	.	.	.	G	.	C	.	.	.	.	.	.	.	.	.	C	.	.	C	.	.	.	.	.	.	.	.	.	.	.	.	.	.	C	.	.	.	.	.	.	A	T	.	.	.	.	.	.	.
An. gambiae	.	.	.	G	.	C	.	.	.	.	.	.	.	.	.	C	.	.	.	.	.	.	.	.	.	.	.	.	.	.	.	.	.	.	.	.	.	.	.	.	A	.	A	.	.	.	.	T	.
An. gambiae	.	.	.	G	.	C	.	.	.	.	.	.	.	.	.	C	.	.	.	.	.	.	.	.	.	.	.	.	.	.	.	.	.	.	.	.	.	.	.	.	A	T	.	.	.	.	.	.	.
An. gambiae	.	.	.	G	.	C	.	.	.	.	.	.	.	.	.	C	C	.	.	.	.	.	.	.	.	.	.	.	.	.	.	.	.	.	.	.	.	.	.	.	A	T	.	.	.	.	.	.	.
An. gambiae	.	.	.	G	.	C	.	.	.	.	.	.	.	A	.	.	.	.	.	.	.	.	.	.	.	.	.	.	.	.	.	.	.	.	.	.	.	.	.	.	A	T	.	.	.	.	.	.	.
An. gambiae	.	.	.	G	.	C	.	.	.	.	.	.	.	.	.	C	C	.	.	T	.	.	.	.	.	.	.	.	.	.	.	.	.	.	.	.	.	.	.	.	A	.	A	.	.	.	.	.	.
An. gambiae	.	.	.	G	.	C	.	C	.	.	.	.	.	.	.	.	.	.	.	.	T	.	.	.	.	.	.	.	.	.	.	.	.	.	.	.	.	.	.	.	A	T	.	.	.	.	.	.	.
An. gambiae	.	.	.	G	.	C	T	.	.	.	.	.	.	.	C	.	.	.	.	.	.	.	.	.	.	.	.	C	.	.	.	.	T	.	.	.	.	.	.	.	A	.	.	.	A	A	.	.	.
An. gambiae	.	.	.	G	.	C	.	.	.	.	.	.	.	.	.	C	.	.	.	.	.	.	.	.	.	.	.	.	.	.	.	.	.	.	.	.	.	.	.	.	A	T	.	.	.	.	.	.	.
An. gambiae	.	.	.	G	.	C	.	.	.	.	.	.	.	.	.	C	.	.	.	.	.	.	.	.	.	.	.	.	.	.	.	.	.	.	.	.	.	A	.	.	A	T	.	.	.	.	.	.	.
An. gambiae	.	.	.	G	.	C	.	C	.	.	.	.	.	A	.	C	.	.	.	.	.	.	.	.	.	.	.	.	.	.	.	.	.	.	.	.	.	.	.	.	A	T	.	.	.	.	.	.	.
An. gambiae	.	.	.	G	.	C	.	.	.	.	.	.	.	.	.	C	.	.	.	.	.	.	.	.	.	.	.	.	.	.	.	.	.	.	.	.	G	.	.	.	A	.	.	.	.	T	.	.	.
An. gambiae	.	.	.	G	.	C	.	C	.	.	.	.	.	A	.	C	.	.	.	.	.	.	.	.	.	.	.	.	.	.	.	.	.	.	.	.	.	.	.	.	A	T	.	.	.	.	.	.	.
An. gambiae	C	.	.	G	.	C	.	.	.	.	.	.	.	.	.	C	.	.	.	.	.	.	.	.	.	.	.	.	.	.	.	.	.	.	.	.	G	.	.	.	A	.	.	.	.	T	.	.	.
An. gambiae	.	.	T	G	.	C	.	.	.	.	.	.	.	.	.	C	C	.	.	T	.	.	.	.	.	.	.	.	.	.	.	.	.	.	.	.	.	.	.	.	A	T	.	.	.	.	.	.	.
An. arabiensis	.	.	.	G	.	C	T	.	.	.	.	.	.	.	C	.	.	.	.	.	.	.	.	.	.	.	.	C	.	.	.	.	T	.	.	.	.	.	.	.	A	.	.	.	.	.	.	.	.
An. arabiensis	.	.	.	G	.	C	T	.	.	.	.	.	.	.	C	.	.	.	.	.	.	.	.	.	.	.	.	.	T	.	.	.	T	.	C	.	.	.	.	.	A	.	.	.	A	A	.	.	.
An. arabiensis	.	.	.	G	.	C	T	.	.	.	.	.	.	.	C	.	.	.	.	.	.	.	.	.	.	.	.	.	T	.	.	.	T	.	C	.	.	.	.	.	A	.	.	.	A	A	.	.	.
An. arabiensis	.	.	.	G	.	C	T	.	.	.	.	.	.	.	C	.	.	.	.	.	.	.	.	.	.	.	.	C	.	.	.	.	T	.	.	.	.	.	.	.	A	.	.	.	.	.	.	.	.
An. arabiensis	.	.	.	G	.	C	T	.	.	.	.	.	.	.	C	.	.	.	.	.	.	.	.	.	.	.	.	C	.	.	.	.	T	.	.	.	.	.	.	.	A	.	.	.	A	A	.	.	.
An. arabiensis	.	.	.	G	.	C	T	.	.	.	.	.	.	.	C	.	.	.	.	.	.	.	.	.	.	.	.	C	.	.	.	.	T	.	.	.	.	.	.	.	A	.	.	.	.	.	.	.	.
An. arabiensis	.	.	.	G	.	C	T	.	.	.	.	.	.	.	C	.	.	.	.	.	.	.	.	.	.	.	.	C	.	.	.	.	T	.	.	.	.	.	.	.	A	.	.	.	.	T	.	.	.
An. arabiensis	.	.	.	G	.	C	T	.	.	.	.	.	.	.	C	.	.	G	.	.	.	.	T	.	.	.	.	C	.	.	.	.	T	.	.	.	.	.	A	.	A	.	.	.	A	.	.	.	.
An. arabiensis	.	.	.	G	.	C	T	.	.	.	.	.	.	.	C	.	.	.	.	.	.	.	.	.	.	.	.	C	.	.	.	.	T	.	.	.	.	.	.	.	A	.	.	.	A	A	.	.	.
An. arabiensis	.	.	.	G	.	C	T	.	.	.	.	.	.	.	C	.	.	.	.	.	.	.	.	.	.	.	.	C	.	.	.	.	T	.	.	.	.	.	.	.	A	.	.	.	A	A	.	.	.
An. arabiensis	.	.	.	G	.	C	T	.	.	.	.	.	.	.	C	.	.	.	.	.	.	.	.	.	.	.	.	C	.	.	.	.	T	.	.	.	.	.	.	.	A	.	.	.	A	A	.	.	.
An. arabiensis	.	.	.	G	.	C	T	.	.	.	.	.	.	.	C	.	.	.	.	.	.	.	.	.	.	.	.	C	.	.	.	.	T	.	C	.	.	.	.	.	A	.	.	.	.	.	.	.	.
An. arabiensis	.	.	.	G	.	C	T	.	.	.	T	.	.	.	C	.	.	.	.	.	.	.	.	.	.	.	.	C	.	.	.	.	T	.	.	.	.	.	.	.	A	.	.	.	.	.	.	.	.
An. quadriannulatus	.	.	.	G	.	C	.	C	.	.	.	.	C	.	.	C	.	.	.	.	.	G	.	.	.	.	.	.	.	.	.	G	T	.	.	.	.	.	.	.	A	.	.	.	.	A	G	.	.
An. quadriannulatus	.	.	.	G	.	C	G	C	.	.	.	.	.	.	.	C	.	.	.	.	.	.	.	.	.	T	G	.	.	.	.	G	T	.	C	G	.	.	.	.	A	.	.	T	.	A	G	.	.
An. quadriannulatus	.	.	.	G	.	C	.	C	.	.	.	.	.	.	.	C	.	.	.	.	.	.	.	.	.	.	.	.	.	.	.	.	.	.	.	.	.	.	.	.	A	.	.	.	.	A	G	.	.
An. quadriannulatus	.	.	.	G	.	C	.	C	.	.	.	.	.	.	.	C	.	.	.	.	.	.	.	.	.	.	.	.	.	.	.	.	.	.	.	.	.	.	.	.	A	.	.	.	.	A	G	.	.
An. quadriannulatus	.	.	.	G	.	C	.	C	.	.	.	.	.	.	.	C	.	.	.	.	.	G	.	.	.	.	.	.	.	.	.	.	.	.	.	.	.	.	.	.	A	.	.	.	.	A	G	.	.
An. quadriannulatus	.	.	.	G	.	C	.	C	.	.	.	.	.	.	.	C	.	.	.	.	.	.	.	.	.	.	.	.	.	.	.	.	.	.	.	.	.	.	.	.	A	.	.	.	.	A	G	.	.
An. quadriannulatus	.	.	.	G	.	C	.	C	.	.	.	.	.	.	.	C	.	.	.	.	.	.	.	.	.	.	.	.	.	.	.	.	.	.	.	.	.	.	.	.	A	.	.	.	.	A	G	.	.
An. quadriannulatus	.	.	.	G	.	C	.	C	.	.	.	.	.	.	.	C	.	.	.	.	.	.	.	.	.	.	.	.	.	.	.	G	T	.	C	.	.	.	.	.	A	.	.	.	.	.	.	.	.
An. quadriannulatus	.	.	.	G	.	C	.	.	.	.	.	.	.	.	.	C	.	.	.	.	.	G	.	.	.	.	.	C	.	.	.	.	.	.	.	.	.	.	.	.	A	.	.	T	.	A	G	.	.
An. quadriannulatus	.	.	.	G	.	C	.	C	.	.	.	.	.	.	.	C	.	.	.	.	.	.	.	.	.	.	.	.	.	.	.	G	T	.	C	.	.	.	.	.	A	.	.	.	.	A	G	.	.
An. quadriannulatus	.	.	.	G	.	C	.	C	.	.	.	C	.	.	.	C	.	.	.	.	.	G	.	.	.	.	.	.	.	T	C	.	T	.	C	.	.	.	.	.	A	.	.	T	.	A	G	.	.
An. quadriannulatus	.	.	.	G	.	C	.	C	.	.	.	.	.	.	.	C	.	.	.	.	.	G	.	.	.	.	.	.	.	.	.	.	.	.	.	.	.	.	.	.	A	.	.	.	.	A	G	.	.
An. quadriannulatus	.	.	.	G	.	C	.	C	.	.	.	.	.	.	.	C	.	.	.	.	.	.	.	.	.	.	.	.	.	.	.	G	T	.	C	.	.	.	.	.	A	.	.	.	.	A	G	.	.
An. quadriannulatus	.	.	.	G	T	C	.	C	.	.	.	.	.	.	.	C	.	.	.	.	.	G	.	.	.	.	.	.	.	.	.	.	.	.	.	.	.	.	.	.	A	.	.	.	.	A	G	.	.
								Position Number
	1	1	1	1	1	1	1	1	1	1	1	1	1	1	1	1	1	1	1	1	1	1	1	1	1	1	1	1	1	1	1	1	1	1	1	1	1	1	1	1	1	1	1	1	1	1	1	1	1
	0	0	0	0	0	0	0	0	0	0	0	0	0	0	0	0	0	0	0	0	0	0	0	0	1	1	1	1	1	1	1	1	1	1	1	1	1	1	1	1	1	1	1	1	1	1	1	1	1
	0	0	0	1	1	3	3	3	4	4	5	5	5	5	5	6	6	7	7	7	7	7	8	9	0	0	1	1	1	2	2	2	2	2	3	3	3	3	4	4	4	4	5	7	7	7	9	9	9
Species	0	2	8	3	7	1	2	4	2	4	0	2	3	8	9	0	8	0	3	4	7	8	8	2	4	7	1	2	8	1	2	3	6	8	0	1	4	9	0	2	5	9	1	2	5	9	0	1	5
An. gambiae	A	A	A	T	C	G	G	A	T	G	T	G	G	G	A	G	C	T	C	G	G	C	C	T	A	G	T	T	A	T	T	T	C	A	A	C	G	A	A	C	T	C	G	A	T	A	T	G	C
An. gambiae	.	G	.	.	.	.	.	.	.	.	.	.	.	.	.	.	.	.	.	.	.	.	.	.	.	.	.	G	.	.	.	.	.	.	.	.	.	.	.	.	.	.	.	.	.	.	.	.	.
An. gambiae	.	G	.	.	.	.	.	.	.	.	.	.	.	.	.	.	.	.	.	.	.	.	.	.	.	.	.	.	.	G	.	.	.	.	.	.	.	.	T	.	.	.	.	.	.	.	.	.	.
An. gambiae	.	.	.	.	.	.	.	.	.	C	A	.	A	.	.	.	.	G	.	.	C	.	.	.	.	A	.	G	.	G	.	.	.	.	.	.	C	.	.	.	.	.	.	.	C	.	.	.	.
An. gambiae	.	.	.	.	.	.	.	.	.	.	.	.	.	.	.	.	.	.	.	.	.	.	.	.	.	.	.	G	.	G	.	.	.	.	.	.	.	.	T	.	.	.	.	T	.	.	.	.	.
An. gambiae	.	.	.	.	.	A	.	.	.	.	.	.	.	.	.	.	.	.	.	.	.	.	.	.	.	A	.	G	.	.	.	.	.	.	.	.	.	.	.	.	.	.	.	.	.	.	.	.	.
An. gambiae	.	.	.	.	.	.	.	.	.	C	A	.	A	.	.	.	.	G	.	.	C	.	.	.	G	A	.	G	.	G	.	.	.	.	.	.	C	.	.	.	.	.	.	.	C	.	.	.	.
An. gambiae	.	G	.	.	.	.	.	.	.	.	.	.	.	.	.	.	.	.	.	.	.	.	.	.	.	.	.	G	.	G	.	.	.	.	.	.	.	.	T	.	.	.	.	.	.	.	.	.	.
An. gambiae	.	.	.	.	.	.	.	.	.	C	A	.	A	.	.	.	.	G	.	.	C	.	.	.	.	A	.	G	.	G	.	.	.	.	.	.	C	.	.	.	.	.	.	.	C	.	.	.	.
An. gambiae	.	.	.	.	.	.	.	.	.	.	.	.	.	.	.	.	.	.	.	.	.	.	.	.	.	.	.	.	.	.	.	.	.	.	.	.	.	.	.	.	.	.	.	.	.	.	.	.	.
An. gambiae	.	.	.	.	.	.	.	.	.	C	A	.	A	C	.	.	.	G	.	.	.	.	.	.	.	A	.	G	.	G	.	.	.	.	.	.	.	.	.	.	.	.	.	.	.	.	.	.	.
An. gambiae	.	.	.	.	.	.	.	.	.	C	A	.	A	C	.	.	.	G	.	.	C	.	.	.	.	A	.	G	.	G	.	.	.	.	.	.	.	.	.	.	.	.	.	.	.	.	.	.	.
An. gambiae	.	.	.	.	.	.	.	.	.	C	A	.	A	C	.	.	.	G	.	.	.	.	.	.	.	A	.	G	.	G	.	.	.	.	.	.	.	.	.	.	.	.	.	.	.	.	.	.	.
An. gambiae	.	.	.	.	.	.	.	.	.	.	.	.	.	.	.	.	.	.	.	.	.	.	.	.	.	.	A	G	.	G	.	.	.	.	.	.	.	.	T	.	.	.	.	.	.	.	.	A	.
An. gambiae	.	.	.	.	.	.	.	.	.	.	.	.	.	.	.	.	.	.	.	.	.	.	.	.	.	A	.	G	.	G	.	.	.	.	.	.	.	.	.	.	.	.	.	.	.	.	.	.	.
An. gambiae	.	.	.	.	.	.	.	.	.	C	A	.	A	.	.	.	.	G	.	.	C	.	.	.	.	A	.	G	.	G	.	.	.	.	.	.	C	.	.	.	.	.	.	.	C	.	.	.	.
An. gambiae	.	.	.	A	.	.	.	.	.	C	A	.	A	C	.	.	.	G	.	.	.	.	.	.	.	A	.	.	.	G	.	.	.	.	.	.	.	.	.	.	.	.	.	.	.	.	.	.	.
An. gambiae	.	.	.	.	.	.	.	.	.	.	.	.	.	.	.	.	.	.	.	.	.	.	.	.	.	A	.	G	.	G	.	.	.	.	G	.	.	.	.	.	.	.	.	.	.	.	C	.	.
An. gambiae	.	.	.	.	.	.	.	.	.	.	.	.	.	.	.	.	.	.	.	.	.	A	.	.	.	A	.	.	.	G	.	.	.	.	.	.	.	.	.	.	.	.	.	.	.	.	.	.	.
An. gambiae	.	G	.	.	.	.	.	.	.	.	.	.	.	.	.	.	.	.	.	.	.	.	.	.	.	.	.	G	.	G	.	.	.	.	.	.	.	.	T	.	.	.	.	.	.	.	.	.	.
An. gambiae	.	.	.	.	.	A	.	.	.	.	.	.	.	.	.	.	.	.	.	.	.	.	.	.	.	A	.	G	.	.	.	.	.	.	G	.	.	.	.	.	.	.	.	.	.	.	.	.	.
An. gambiae	.	.	.	.	.	.	.	.	.	.	.	.	.	.	.	.	.	.	.	.	.	.	.	.	.	T	.	.	.	G	.	.	.	.	.	.	.	.	T	.	.	.	.	.	.	.	.	.	.
An. gambiae	.	.	.	.	.	.	.	.	.	C	A	.	A	C	.	.	.	G	.	.	C	.	.	.	.	A	.	G	.	G	.	.	T	.	.	.	C	.	.	.	.	.	.	.	.	.	.	.	.
An. gambiae	.	.	.	.	.	.	.	.	.	.	.	.	.	.	.	.	.	.	.	.	.	.	.	A	.	T	.	.	.	G	.	.	.	.	.	.	.	.	T	.	.	.	.	.	.	.	.	.	.
An. gambiae	.	G	.	.	.	.	.	.	.	.	.	.	.	.	.	.	.	.	.	.	.	.	.	.	.	.	.	G	.	G	.	.	.	.	.	.	.	.	T	.	.	.	.	.	.	G	.	.	.
An. gambiae	.	.	.	.	.	A	.	.	.	.	.	.	.	.	.	.	.	.	.	.	.	.	.	.	.	A	.	G	.	.	.	.	.	.	.	.	.	.	.	.	.	.	.	.	.	.	.	.	.
An. gambiae	.	G	.	.	.	.	.	.	.	.	.	.	.	.	.	.	.	.	.	.	.	.	.	.	.	.	.	G	.	G	.	.	.	.	.	.	.	.	T	.	.	.	.	G	.	.	.	.	.
An. gambiae	.	.	.	.	.	.	.	.	C	.	.	.	.	.	.	.	.	.	.	.	.	.	.	.	.	T	.	.	.	G	.	C	.	.	.	.	.	.	T	.	.	.	.	.	.	.	.	.	.
An. gambiae	.	.	.	.	.	A	.	.	.	.	.	.	.	.	.	.	.	.	.	.	.	.	.	.	.	A	.	G	.	.	.	.	.	.	.	.	.	.	.	.	.	.	.	.	.	.	.	.	.
An. gambiae	.	.	.	.	.	.	.	.	.	.	.	.	.	.	.	.	.	.	.	.	.	.	.	.	.	T	.	.	.	G	.	.	.	.	.	.	.	.	T	.	.	.	.	.	.	.	.	.	.
An. gambiae	.	.	.	.	.	.	.	.	.	.	.	.	.	.	.	.	.	.	.	.	.	.	.	.	.	.	.	G	.	.	.	.	.	.	.	.	.	.	.	.	.	.	.	.	.	.	.	.	.
An. gambiae	.	G	.	.	.	.	.	.	.	.	.	.	.	.	.	.	.	.	.	.	.	.	.	.	.	.	.	G	.	.	.	.	.	.	.	.	.	.	.	.	.	.	.	.	.	.	.	.	T
An. gambiae	.	.	.	.	.	.	.	.	.	.	.	.	.	.	.	.	.	.	.	.	.	.	.	.	.	.	.	G	.	.	.	.	.	.	.	.	.	.	T	.	.	.	.	.	.	.	.	.	.
An. gambiae	.	.	.	.	.	.	.	.	.	.	.	.	.	.	.	.	.	.	.	.	.	.	.	.	.	.	.	G	.	.	.	.	.	.	.	.	.	.	.	.	.	.	.	.	.	.	.	.	.
An. gambiae	.	.	.	.	.	.	.	.	.	.	.	.	.	.	.	.	.	.	.	.	.	.	.	.	.	.	.	G	.	G	.	.	.	.	.	.	.	.	T	.	.	.	T	.	C	.	.	.	.
An. gambiae	.	.	.	.	.	.	.	.	.	.	.	.	.	.	.	.	.	.	.	.	.	.	.	.	.	.	.	G	.	.	.	.	.	.	.	.	.	.	.	.	.	.	.	.	.	.	.	.	.
An. gambiae	.	.	.	.	A	.	.	.	.	.	.	.	.	.	.	.	.	G	.	.	C	.	.	.	.	A	.	.	.	.	.	.	.	.	.	.	.	.	.	.	.	.	.	.	.	.	.	.	.
An. gambiae	.	G	.	.	.	.	.	.	.	.	.	.	.	.	.	.	.	.	.	.	.	.	.	.	.	A	.	G	.	G	.	.	.	.	G	T	.	.	.	.	.	.	.	.	.	.	.	.	.
An. gambiae	.	.	.	.	.	.	.	.	.	.	.	.	.	.	.	.	.	.	.	.	.	.	.	.	.	A	.	G	.	G	C	.	.	G	.	.	.	.	.	.	.	.	.	.	.	.	.	.	.
An. gambiae	G	.	.	.	.	.	.	G	.	C	A	.	A	C	.	.	.	G	.	.	.	A	.	.	.	A	.	.	.	G	.	.	.	.	.	.	.	.	T	.	.	.	.	.	.	.	.	.	.
An. gambiae	.	.	.	.	.	.	.	.	.	.	.	.	.	.	.	.	.	.	.	.	.	.	.	.	.	A	.	G	.	G	.	.	.	.	.	.	.	.	.	.	.	.	.	.	.	.	.	.	.
An. gambiae	.	.	.	.	.	.	.	.	.	.	.	.	.	.	.	.	.	.	.	.	.	.	.	.	.	.	.	.	.	.	.	.	.	.	.	.	.	.	.	.	.	.	.	.	.	.	.	.	.
An. arabiensis	.	.	.	.	.	.	.	.	.	C	A	.	A	.	.	.	.	G	.	.	C	.	.	.	.	A	.	G	.	G	.	C	.	.	.	.	C	.	.	.	.	.	T	.	C	.	.	.	.
An. arabiensis	.	.	.	.	.	.	.	.	.	C	A	.	A	C	.	.	.	G	.	.	C	.	.	.	.	A	.	G	.	G	.	.	.	.	.	.	C	.	.	.	C	.	T	.	C	.	.	.	.
An. arabiensis	.	.	.	.	.	A	.	.	.	C	A	.	A	C	.	.	.	G	.	.	.	A	.	.	.	A	.	G	.	G	.	.	.	.	.	.	C	.	.	.	.	.	.	.	.	.	.	.	.
An. arabiensis	.	.	.	.	.	.	.	.	.	C	A	.	A	.	.	.	.	G	.	.	C	.	.	.	.	A	.	G	.	G	.	.	.	.	.	.	C	.	.	.	.	.	.	.	.	.	.	.	.
An. arabiensis	.	.	.	.	.	.	.	.	.	C	A	.	A	C	.	.	.	G	.	.	C	.	.	.	.	A	.	G	G	G	.	.	.	.	.	.	C	.	.	.	.	.	.	.	C	.	.	.	.
An. arabiensis	.	.	.	.	.	.	.	.	.	C	A	.	A	C	.	.	.	G	T	.	C	.	.	.	.	A	.	G	.	G	.	.	.	.	.	.	C	.	.	.	.	.	.	.	C	.	.	.	.
An. arabiensis	.	.	.	.	.	.	.	.	.	.	.	.	A	C	.	.	.	G	.	.	C	.	A	.	.	A	.	.	.	G	.	.	.	.	.	.	C	.	.	T	.	.	.	.	.	.	.	.	.
An. arabiensis	.	.	.	.	.	.	.	.	.	C	A	.	A	.	.	.	.	G	.	.	C	.	.	.	.	A	.	G	.	G	.	.	.	.	.	.	C	.	.	.	.	.	.	.	C	.	.	.	T
An. arabiensis	.	.	.	.	.	.	.	.	.	C	A	.	A	C	.	.	.	G	.	.	C	.	.	.	.	A	.	G	.	G	.	.	.	.	.	.	C	.	.	.	.	.	.	.	C	.	.	.	.
An. arabiensis	.	.	.	.	.	.	.	.	.	C	A	.	A	C	.	.	.	G	.	.	C	.	.	.	.	A	.	G	.	G	.	.	.	.	.	.	C	.	.	.	.	.	.	.	C	.	.	.	.
An. arabiensis	.	.	.	.	.	.	.	.	.	C	A	.	A	C	.	.	.	G	.	.	C	.	.	.	.	A	.	G	.	G	.	.	.	.	.	.	C	.	.	.	.	.	.	.	C	.	.	.	.
An. arabiensis	.	.	.	.	.	.	.	.	.	C	A	.	A	.	.	.	.	G	.	.	C	.	.	.	.	A	.	G	.	G	.	.	.	.	.	.	C	.	.	.	.	.	.	.	C	.	.	.	.
An. arabiensis	.	.	.	.	.	.	.	.	.	.	.	.	A	C	.	.	.	G	.	.	C	.	.	.	.	A	.	G	.	G	.	.	.	.	.	.	C	.	.	.	.	.	.	.	.	.	.	.	.
An. quadriannulatus	.	.	.	.	.	.	A	.	.	.	.	.	A	.	.	.	T	G	.	.	.	.	.	.	.	A	.	G	.	G	.	.	.	.	.	.	.	.	.	.	.	T	.	.	.	G	.	.	.
An. quadriannulatus	.	.	.	.	.	.	.	.	.	.	.	.	.	.	.	.	.	G	.	.	.	.	.	.	.	A	.	G	.	G	.	.	T	.	.	.	.	C	.	.	.	T	.	.	.	.	.	.	T
An. quadriannulatus	.	.	.	.	.	.	.	.	.	.	.	.	T	C	C	T	.	G	.	.	.	.	.	.	.	A	.	G	.	G	.	.	.	.	.	.	.	.	.	.	.	T	.	.	.	.	.	.	.
An. quadriannulatus	.	G	.	.	.	.	A	.	.	.	.	.	.	.	.	.	.	G	.	.	.	.	.	.	.	A	.	G	.	G	.	.	.	.	.	.	.	.	.	.	.	T	.	.	.	G	.	.	.
An. quadriannulatus	.	.	.	.	.	.	A	.	.	.	.	.	.	.	.	.	.	G	.	.	.	.	.	.	.	A	.	G	.	G	.	.	.	.	.	.	.	C	.	.	.	T	.	.	.	.	.	.	.
An. quadriannulatus	.	G	.	.	.	.	.	.	.	.	.	.	.	.	.	.	.	G	.	.	.	.	.	.	.	A	.	G	.	G	.	.	T	.	.	.	.	C	.	.	.	T	.	.	.	.	.	.	.
An. quadriannulatus	.	.	.	.	.	.	A	.	.	.	.	.	.	.	.	.	.	G	.	T	.	.	.	.	.	A	.	G	.	G	.	.	.	.	.	.	.	C	.	.	.	T	.	.	.	.	.	.	.
An. quadriannulatus	.	.	.	.	.	.	A	.	.	.	.	.	.	.	.	.	.	G	.	.	.	.	.	.	.	A	.	G	.	G	.	.	.	.	.	.	.	.	.	.	.	T	.	.	.	.	.	.	.
An. quadriannulatus	.	.	.	.	.	.	A	.	.	.	.	.	T	C	C	T	.	G	.	.	.	.	.	.	.	A	.	G	.	G	.	.	.	.	.	.	.	.	.	.	.	T	.	.	.	G	.	.	.
An. quadriannulatus	.	.	.	.	.	.	A	.	.	.	.	.	T	C	C	T	.	G	.	.	.	.	.	.	.	A	.	G	.	G	.	.	.	.	.	.	.	.	.	.	.	T	.	.	.	.	.	.	.
An. quadriannulatus	.	.	.	.	.	.	A	.	.	.	.	.	T	C	C	T	.	G	.	.	.	.	.	.	.	A	.	G	.	G	.	.	.	.	.	.	.	.	.	.	.	T	.	.	.	.	.	.	.
An. quadriannulatus	.	.	.	.	.	.	.	.	.	.	.	.	.	.	.	.	.	G	.	.	.	.	.	.	.	A	.	G	.	G	.	.	.	.	.	.	.	C	.	.	.	T	.	.	.	G	.	.	.
An. quadriannulatus	.	.	.	.	.	.	.	.	.	.	.	.	.	.	.	.	.	G	.	.	.	.	.	.	.	A	.	G	.	G	.	.	.	.	.	.	.	C	.	.	.	T	.	.	.	.	.	.	.
An. quadriannulatus	.	.	C	.	.	.	A	.	.	.	.	T	.	.	.	.	.	G	.	.	.	.	.	.	.	A	.	G	.	G	.	.	.	.	.	.	.	C	.	.	.	T	.	.	.	.	.	.	.
[truncated: 135 more columns]
